# Supplementary material for: Validation of the North Star Assessment for Limb-Girdle Type Muscular Dystrophies
Source: Phys Ther. 2022 Aug 6;102(10):pzac113. doi: 10.1093/ptj/pzac113 (PMC9586158; doi:10.1093/ptj/pzac113)
Supplement: PTJ-2021-0943_R1_Supplementary_Figure_1_pzac113_ddac186 [file ptj-2021-0943_r1_supplementary_figure_1_pzac113_ddac186.zip]

Archive with 1 entries (1 files):
- PTJ-2021-0943_R1_Supplementary_Figure_1_pzac113_ddac186.pdf
